# Supplementary material for: Effect of Different Fertilizer Application on the Soil Fertility of Paddy Soils in Red Soil Region of Southern China
Source: PLoS One. 2012 Sep 28;7(9):e44504. doi: 10.1371/journal.pone.0044504 (PMC3460972; doi:10.1371/journal.pone.0044504)
Supplement: Table S1 — Data statistic and analysis for samples in this study. The detailed data of soil nutrient contents in different fertilization treatments for each samples in this study is shown. (XLS) [file pone.0044504.s001.xls]

## Sheet: pH
Before the experiment									Description
Treatment	Measure Time	Block*			Mean	SE			Ttreatment		CK	SR	GM	OM	NPK
		Ⅰ	Ⅱ	Ⅲ					Block	Ⅰ	5.29	5.44286	5.38714	5.51143	5.88286
CK	1998	5.95	6.05	5.98	5.99333	0.0296273				Ⅱ	5.34	5.45714	5.49143	5.73286	5.80143
SR	1998	5.87	5.96	6.02	5.95	0.043589				Ⅲ	5.36	5.51429	5.49857	5.65571	5.98571
GM	1998	6.13	6.01	5.92	6.02	0.0608276			Average		5.33	5.47143	5.45905	5.63333	5.89
OM	1998	5.89	5.76	5.99	5.88	0.0665833			SE		0.0208167	0.0218218	0.0360115	0.0648931	0.0533185
NPK	1998	6.06	5.98	5.94	5.99333	0.0352767
									ANOVA
										Sum of Squares	df	Mean Square	F	Sig.
									Between Groups	0.555667	4	0.138917	24.7771	3.58393e-05
In the experiment									Within Groups	0.0560667	10	0.00560667
Treatment	Measure Time	Block*			Time series				Total	0.611733	14
		Ⅰ	Ⅱ	Ⅲ	∑	Mean	SE
CK	Nov,2003	5.54	6	6.02	17.56	5.85333	0.156773
	Nov,2004	5.74	5.66	5.72	17.12	5.70667	0.024037		Post Hoc Tests
	Nov,2005	5.35	5.42	5.52	16.29	5.43	0.0493288		Treatment	N	Subset for alpha =.05
	Nov,2006	5.15	5.02	5.22	15.39	5.13	0.0585947				1	2	3
	Nov,2007	5.1	5.08	5.01	15.19	5.06333	0.0272845		CK	3	5.33
	Nov,2008	5.08	5.22	4.99	15.29	5.09667	0.0669162		SR	3	5.46
	Nov,2009	5.07	4.98	5.04	15.09	5.03	0.0264575		GM	3	5.47
	∑Block	37.03	37.38	37.52	111.93				OM	3		5.63333
	Block Mean	5.29	5.34	5.36					NPK	3			5.89
SR	Nov,2003	5.73	5.94	6.05	17.72	5.90667	0.0938675		Sig.		0.0532364	1	1
	Nov,2004	5.68	5.75	5.74	17.17	5.72333	0.0218581
	Nov,2005	5.51	5.62	5.57	16.7	5.56667	0.031798
	Nov,2006	5.36	5.34	5.43	16.13	5.37667	0.0272845		Time series
	Nov,2007	5.29	5.2	5.29	15.78	5.26	0.03				1998		2003	2004	2005	2006	2007	2008	2009
	Nov,2008	5.19	5.15	5.23	15.57	5.19	0.023094		CK	Mean	5.99333		5.85333	5.70667	5.43	5.13	5.06333	5.09667	5.03
	Nov,2009	5.34	5.2	5.29	15.83	5.27667	0.0409607			SE	0.0296273		0.156773	0.024037	0.0493288	0.0585947	0.0272845	0.0669162	0.0264575
	∑Block	38.1	38.2	38.6	114.9				SR	Mean	5.95		5.90667	5.72333	5.56667	5.37667	5.26	5.19	5.27667
	Block Mean	5.44286	5.45714	5.51429						SE	0.043589		0.0938675	0.0606447	0.031798	0.0272845	0.0876229	0.104775	0.0409607
GM	Nov,2003	5.47	5.99	5.98	17.44	5.81333	0.171691		GM	Mean	6.02		5.81333	5.64667	5.59	5.37333	5.28667	5.26333	5.24
	Nov,2004	5.61	5.7	5.63	16.94	5.64667	0.0272845			SE	0.0608276		0.171691	0.0272845	0.0288675	0.0185592	0.0835331	0.034801	0.061101
	Nov,2005	5.54	5.64	5.59	16.77	5.59	0.0288675		OM	Mean	5.88		5.98333	5.77667	5.70667	5.49	5.4	5.56667	5.51
	Nov,2006	5.35	5.36	5.41	16.12	5.37333	0.0185592			SE	0.0665833		0.107445	0.133458	0.0437163	0.0655744	0.126623	0.112151	0.0763763
	Nov,2007	5.38	5.12	5.36	15.86	5.28667	0.0835331		NPK	Mean	5.99333		6.05333	5.95	5.91	5.85333	5.78667	5.87667	5.8
	Nov,2008	5.2	5.27	5.32	15.79	5.26333	0.034801			SE	0.0352767		0.0497773	0.051316	0.03	0.149034	0.031798	0.139204	0.061101
	Nov,2009	5.16	5.36	5.2	15.72	5.24	0.061101
	∑Block	37.71	38.44	38.49	114.64
	Block Mean	5.38714	5.49143	5.49857
OM	Nov,2003	5.81	5.96	6.18	17.95	5.98333	0.107445
	Nov,2004	5.75	6.02	5.56	17.33	5.77667	0.133458
	Nov,2005	5.62	5.74	5.76	17.12	5.70667	0.0437163
	Nov,2006	5.44	5.41	5.62	16.47	5.49	0.0655744
	Nov,2007	5.15	5.56	5.49	16.2	5.4	0.126623
	Nov,2008	5.4	5.78	5.52	16.7	5.56667	0.112151
	Nov,2009	5.41	5.66	5.46	16.53	5.51	0.0763763
	∑Block	38.58	40.13	39.59	118.3
	Block Mean	5.51143	5.73286	5.65571
NPK	Nov,2003	6.13	5.96	6.07	18.16	6.05333	0.0497773
	Nov,2004	5.98	5.85	6.02	17.85	5.95	0.051316
	Nov,2005	5.85	5.94	5.94	17.73	5.91	0.03
	Nov,2006	5.73	5.68	6.15	17.56	5.85333	0.149034
	Nov,2007	5.76	5.85	5.75	17.36	5.78667	0.031798
	Nov,2008	5.85	5.65	6.13	17.63	5.87667	0.139204
	Nov,2009	5.88	5.68	5.84	17.4	5.8	0.061101
	∑Block	41.18	40.61	41.9	123.69
	Block Mean	5.88286	5.80143	5.98571
*Note:	The data in every year was obtained from five soil samples randomly selected in each plot.

## Sheet: SOC
Before the experiment									Description
Treatment	Measure Time	Block*(g·kg-1)			Mean(g·kg-1)	SE			Ttreatment		CK	SR	GM	OM	NPK
		Ⅰ	Ⅱ	Ⅲ					Block	Ⅰ	9.88957	10.5666	10.696	16.8163	11.9897
CK	1998	9.8	9.59	9.72	9.70333	0.0611919				Ⅱ	9.61229	11.3453	10.5051	16.4839	12.4953
SR	1998	9.83	9.54	9.58	9.65	0.0907377				Ⅲ	9.93957	10.9147	10.7044	17.4756	11.4351
GM	1998	9.71	9.98	9.64	9.77667	0.103655			Average(g·kg-1)		9.81381	10.9422	10.6352	16.9252	11.9734
OM	1998	9.61	9.84	9.56	9.67	0.0862168			SE		0.10179	0.225215	0.0650693	0.29142	0.306146
NPK	1998	9.92	9.64	9.74	9.76667	0.0819214
									ANOVA
										Sum of Squares	df	Mean Square	F	Sig.
									Between Groups	96.035	4	24.009	163.066	0
									Within Groups	1.472	10	0.147
In the experiment									Total	97.507	14
Treatment	Measure Time	Block*(g·kg-1)			Time series(g·kg-1)
		Ⅰ	Ⅱ	Ⅲ	∑	Mean	SE
CK	Nov,2003	9.644	9.531	10.336	29.511	9.837	0.251762		Post Hoc Tests
	Nov,2004	10.161	10.515	10.15	30.826	10.2753	0.119721		Treatment	N	Subset for alpha =.05
	Nov,2005	10.364	8.926	8.894	28.184	9.39467	0.484716				1	2	3	4
	Nov,2006	8.733	7.546	10.131	26.41	8.80333	0.746955		CK	3	9.81333
	Nov,2007	9.813	9.089	9.136	28.038	9.346	0.233828		SR	3		10.6367
	Nov,2008	10.272	10.929	10.49	31.691	10.5637	0.193091		GM	3		10.9433
	Nov,2009	10.24	10.75	10.44	31.43	10.4767	0.148361		OM	3			11.9747
	∑Block	69.227	67.286	69.577	206.09				NPK	3				16.9267
	Block Mean	9.88957	9.61229	9.93957					Sig.		1	0.350748	1	1
SR	Nov,2003	10.32	11.506	11.748	33.574	11.1913	0.441271
	Nov,2004	11.164	12.531	10.839	34.534	11.5113	0.518286
	Nov,2005	9.969	10.107	10.333	30.409	10.1363	0.106177		Time series
	Nov,2006	9.039	9.407	10.792	29.238	9.746	0.533802				1998		2003	2004	2005	2006	2007	2008	2009
	Nov,2007	10.651	11.463	9.946	32.06	10.6867	0.438456		CK	Mean	9.70333		9.837	10.2753	9.39467	8.80333	9.346	10.5637	10.4767
	Nov,2008	11.163	12.153	11.025	34.341	11.447	0.355328			SE	0.0611919		0.251762	0.119721	0.484716	0.746955	0.233828	0.193091	0.148361
	Nov,2009	11.66	12.25	11.72	35.63	11.8767	0.187469		SR	Mean	9.65		11.1913	11.5113	10.1363	9.746	10.6867	11.447	11.8767
	∑Block	73.966	79.417	76.403	229.786					SE	0.0907377		0.441271	0.518286	0.106177	0.533802	0.438456	0.355328	0.187469
	Block Mean	10.5666	11.3453	10.9147					GM	Mean	9.77667		11.8407	11.7323	9.77633	9.85633	9.46333	11.1013	10.676
GM	Nov,2003	11.102	12.611	11.809	35.522	11.8407	0.435816			SE	0.103655		0.435816	0.26179	0.160355	0.576087	0.550639	0.0557232	0.628383
	Nov,2004	12.236	11.357	11.604	35.197	11.7323	0.26179		OM	Mean	9.67		18.6743	19.9987	14.2507	15.077	15.614	17.042	17.82
	Nov,2005	10.097	9.608	9.624	29.329	9.77633	0.160355			SE	0.0862168		0.70441	0.517565	0.671458	0.890807	0.301053	0.835036	0.837118
	Nov,2006	10.436	8.704	10.429	29.569	9.85633	0.576087		NPK	Mean	9.76667		12.3963	13.1787	9.86933	10.6787	12.1163	12.7663	12.808
	Nov,2007	10.563	8.864	8.963	28.39	9.46333	0.550639			SE	0.0819214		0.25235	0.159573	0.348069	0.533437	0.332603	0.801156	0.656709
	Nov,2008	11.012	11.204	11.088	33.304	11.1013	0.0557232
	Nov,2009	9.426	11.188	11.414	32.028	10.676	0.628383
	∑Block	74.872	73.536	74.931	223.339
	Block Mean	10.696	10.5051	10.7044
OM	Nov,2003	17.363	19.776	18.884	56.023	18.6743	0.70441
	Nov,2004	21.028	19.393	19.575	59.996	19.9987	0.517565
	Nov,2005	15.549	13.303	13.9	42.752	14.2507	0.671458
	Nov,2006	14.671	13.778	16.782	45.231	15.077	0.890807
	Nov,2007	16.175	15.143	15.524	46.842	15.614	0.301053
	Nov,2008	16.712	15.789	18.625	51.126	17.042	0.835036
	Nov,2009	16.216	18.205	19.039	53.46	17.82	0.837118
	∑Block	117.714	115.387	122.329	355.43
	Block Mean	16.8163	16.4839	17.4756
NPK	Nov,2003	12.009	12.87	12.31	37.189	12.3963	0.25235
	Nov,2004	13.493	13.069	12.974	39.536	13.1787	0.159573
	Nov,2005	9.276	9.851	10.481	29.608	9.86933	0.348069
	Nov,2006	10.778	11.549	9.709	32.036	10.6787	0.533437
	Nov,2007	12.709	12.082	11.558	36.349	12.1163	0.332603
	Nov,2008	12.928	14.066	11.305	38.299	12.7663	0.801156
	Nov,2009	12.735	13.98	11.709	38.424	12.808	0.656709
	∑Block	83.928	87.467	80.046	251.441
	Block Mean	11.9897	12.4953	11.4351
*Note:	The data in every year was obtained from five soil samples randomly selected in each plot.

## Sheet: TN
Before the experiment									Description
Treatment	Measure Time	Block*(g·kg-1)			Mean(g·kg-1)	SE			Ttreatment		CK	SR	GM	OM	NPK
		Ⅰ	Ⅱ	Ⅲ					Block	Ⅰ	1.02171	1.06843	1.074	1.49157	1.19957
CK	1998	1.058	1.002	0.986	1.01533	0.0218276				Ⅱ	0.998429	1.09371	1.06586	1.52771	1.24429
SR	1998	0.997	1.018	1.039	1.018	0.0121244				Ⅲ	1.02714	1.09129	1.06214	1.59857	1.152
GM	1998	0.982	1.023	1.038	1.01433	0.0167365			Average(g·kg-1)		1.01576	1.08448	1.06733	1.53929	1.19862
OM	1998	0.983	1.016	1.035	1.01133	0.0147309			SE		0.00880721	0.00805438	0.00350154	0.0314254	0.0266448
NPK	1998	0.996	1.037	1.026	1.01967	0.012252
									ANOVA
										Sum of Squares	df	Mean Square	F	Sig.
									Between Groups	0.536	4	0.134	121.136	0
In the experiment									Within Groups	0.011	10	0.001
Treatment	Measure Time	Block*(g·kg-1)			Time series(g·kg-1)				Total	0.547	14
		Ⅰ	Ⅱ	Ⅲ	∑	Mean	SE
CK	Nov,2003	0.984	0.964	1.083	3.031	1.01033	0.0367892
	Nov,2004	1.041	1.115	1.124	3.28	1.09333	0.0262953		Post Hoc Tests
	Nov,2005	1.063	0.962	1.013	3.038	1.01267	0.0291567		Treatment	N	Subset for alpha =.05
	Nov,2006	0.995	0.897	0.993	2.885	0.961667	0.0323385				1	2	3	4
	Nov,2007	1.052	1.003	0.978	3.033	1.011	0.0215851		CK	3	1.016
	Nov,2008	1.001	1.003	1.002	3.006	1.002	0.000426644		SR	3	1.06667	1.06667
	Nov,2009	1.016	1.045	0.997	3.058	1.01933	0.0139563		GM	3		1.08433
	∑Block	7.152	6.989	7.19	21.331				OM	3			1.19867
	Block Mean	1.02171	0.998429	1.02714					NPK	3				1.539
SR	Nov,2003	1.084	1.127	1.159	3.37	1.12333	0.0217281		Sig.		0.0954731	0.55318	1	1
	Nov,2004	1.134	1.224	1.132	3.49	1.16333	0.0303388
	Nov,2005	1.014	1.097	1.128	3.239	1.07967	0.034031
	Nov,2006	0.995	0.97	1.083	3.048	1.016	0.0342685		Time series
	Nov,2007	1.147	1.088	1.054	3.289	1.09633	0.0272765				1998		2003	2004	2005	2006	2007	2008	2009
	Nov,2008	1.034	1.1	1.047	3.181	1.06033	0.0202194		CK	Mean	1.01533		1.01033	1.09333	1.01267	0.961667	1.011	1.002	1.01933
	Nov,2009	1.071	1.05	1.036	3.157	1.05233	0.0101708			SE	0.0218276		0.0367892	0.0262953	0.0291567	0.0323385	0.0215851	0.000426644	0.0139563
	∑Block	7.479	7.656	7.639	22.774				SR	Mean	1.018		1.12333	1.16333	1.07967	1.016	1.09633	1.06033	1.05233
	Block Mean	1.06843	1.09371	1.09129						SE	0.0121244		0.0217281	0.0303388	0.034031	0.0342685	0.0272765	0.0202194	0.0101708
GM	Nov,2003	1.14	1.197	0.854	3.191	1.06367	0.106117		GM	Mean	1.01433		1.06367	1.20033	1.04933	1.035	1.05333	1.03433	1.03533
	Nov,2004	1.227	1.159	1.215	3.601	1.20033	0.020955			SE	0.0167365		0.106117	0.020955	0.018415	0.0466083	0.0334391	0.041354	0.0544532
	Nov,2005	1.076	1.014	1.058	3.148	1.04933	0.018415		OM	Mean	1.011		1.572	1.762	1.38267	1.38833	1.54233	1.518	1.60967
	Nov,2006	1.087	0.942	1.076	3.105	1.035	0.0466083			SE	0.0147309		0.121989	0.0135031	0.024538	0.0258478	0.0530693	0.0758915	0.0511789
	Nov,2007	1.109	0.994	1.057	3.16	1.05333	0.0334391		NPK	Mean	1.01967		1.23367	1.32733	1.104	1.16433	1.17133	1.16567	1.224
	Nov,2008	0.952	1.07	1.081	3.103	1.03433	0.041354			SE	0.012252		0.00688799	0.0160243	0.0414769	0.0401926	0.0449687	0.0628891	0.0475377
	Nov,2009	0.927	1.085	1.094	3.106	1.03533	0.0544532
	∑Block	7.518	7.461	7.435	22.414
	Block Mean	1.074	1.06586	1.06214
OM	Nov,2003	1.332	1.73	1.654	4.716	1.572	0.121989
	Nov,2004	1.775	1.776	1.735	5.286	1.762	0.0135031
	Nov,2005	1.425	1.34	1.383	4.148	1.38267	0.024538
	Nov,2006	1.394	1.341	1.43	4.165	1.38833	0.0258478
	Nov,2007	1.532	1.456	1.639	4.627	1.54233	0.0530693
	Nov,2008	1.472	1.416	1.666	4.554	1.518	0.0758915
	Nov,2009	1.511	1.635	1.683	4.829	1.60967	0.0511789
	∑Block	10.441	10.694	11.19	32.325
	Block Mean	1.49157	1.52771	1.59857
NPK	Nov,2003	1.22	1.242	1.239	3.701	1.23367	0.00688799
	Nov,2004	1.357	1.323	1.302	3.982	1.32733	0.0160243
	Nov,2005	1.023	1.129	1.16	3.312	1.104	0.0414769
	Nov,2006	1.184	1.222	1.087	3.493	1.16433	0.0401926
	Nov,2007	1.206	1.226	1.082	3.514	1.17133	0.0449687
	Nov,2008	1.198	1.255	1.044	3.497	1.16567	0.0628891
	Nov,2009	1.209	1.313	1.15	3.672	1.224	0.0475377
	∑Block	8.397	8.71	8.064	25.171
	Block Mean	1.19957	1.24429	1.152
*Note:	The data in every year was obtained from five soil samples randomly selected in each plot.

## Sheet: CN ratio
Before the experiment									Description
Treatment	Measure Time	Block*			Mean	SE			Ttreatment		CK	SR	GM	OM	NPK
		Ⅰ	Ⅱ	Ⅲ					Block	Ⅰ	9.67943	9.89214	9.99486	11.2793	9.974
CK	1998	9.26276	9.57086	9.85801	9.56388	0.17187				Ⅱ	9.60843	10.373	9.82257	10.7484	10.0193
SR	1998	9.85958	9.37132	9.2204	9.48377	0.19289				Ⅲ	9.69029	10.016	10.1906	10.9209	9.937
GM	1998	9.88798	9.75562	9.28709	9.64356	0.182287			Average		9.65938	10.0937	10.0027	10.9829	9.97676
OM	1998	9.75635	9.72332	9.2278	9.56915	0.170944			SE		0.0256683	0.144148	0.106304	0.156349	0.0237939
NPK	1998	9.95984	9.29605	9.49318	9.58302	0.196816
									ANOVA
										Sum of Squares	df	Mean Square	F	Sig.
									Between Groups	2.97009	4	0.742523	21.4975	6.72328e-05
									Within Groups	0.3454	10
In the experiment									Total	3.31549	14
Treatment	Measure Time	Block*			Time series
		Ⅰ	Ⅱ	Ⅲ	∑	Mean	SE
CK	Nov,2003	9.801	9.887	9.544	29.232	9.744	0.102899		Post Hoc Tests
	Nov,2004	9.76	9.43	9.03	28.22	9.40667	0.211058		Treatment	N	Subset for alpha =.05
	Nov,2005	9.75	9.279	8.78	27.809	9.26967	0.279975				1	2	3
	Nov,2006	8.777	8.412	10.202	27.391	9.13033	0.545999		CK	3	9.66
	Nov,2007	9.33	9.065	9.337	27.732	9.244	0.0895143		SR	3	9.97667	9.97667
	Nov,2008	10.259	10.899	10.468	31.626	10.542	0.188355		GM	3	10	10
	Nov,2009	10.079	10.287	10.471	30.837	10.279	0.113426		OM	3		10.0933
	∑Block	67.756	67.259	67.832	202.847				NPK	3			10.9833
	Block Mean	9.67943	9.60843	9.69029					Sig.		0.0576822	0.479982	1
SR	Nov,2003	9.52	10.21	10.137	29.867	9.95567	0.218583
	Nov,2004	9.844	10.238	9.575	29.657	9.88567	0.192264
	Nov,2005	9.831	9.213	9.16	28.204	9.40133	0.215306		Time series
	Nov,2006	9.084	9.698	9.965	28.747	9.58233	0.260791				1998		2003	2004	2005	2006	2007	2008	2009
	Nov,2007	9.282	10.538	9.434	29.254	9.75133	0.395793		CK	Mean	9.56388		9.744	9.40667	9.26967	9.13033	9.244	10.542	10.279
	Nov,2008	10.797	11.047	10.528	32.372	10.7907	0.150069			SE	0.17187		0.102899	0.211058	0.279975	0.545999	0.0895143	0.188355	0.113426
	Nov,2009	10.887	11.667	11.313	33.867	11.289	0.225382		SR	Mean	9.48377		9.95567	9.88567	9.40133	9.58233	9.75133	10.7907	11.289
	∑Block	69.245	72.611	70.112	211.968					SE	0.19289		0.218583	0.192264	0.215306	0.260791	0.395793	0.150069	0.225382
	Block Mean	9.89214	10.373	10.016					GM	Mean	9.64356		11.367	9.774	9.31867	9.511	8.976	10.7673	10.3047
GM	Nov,2003	9.739	10.535	13.827	34.101	11.367	0.551439			SE	0.182287		0.551439	0.122274	0.114082	0.137993	0.301933	0.406904	0.0739631
	Nov,2004	9.972	9.799	9.551	29.322	9.774	0.122274		OM	Mean	9.56915		11.961	11.3493	10.2967	10.8447	10.1447	11.2263	11.0573
	Nov,2005	9.384	9.475	9.097	27.956	9.31867	0.114082			SE	0.170944		0.537065	0.269902	0.309392	0.451353	0.3386	0.0627724	0.172055
	Nov,2006	9.601	9.24	9.692	28.533	9.511	0.137993		NPK	Mean	9.58302		10.047	9.92867	8.94233	9.162	10.3613	10.941	10.455
	Nov,2007	9.524	8.922	8.482	26.928	8.976	0.301933			SE	0.196816		0.159888	0.0259437	0.108968	0.15268	0.255047	0.135421	0.140867
	Nov,2008	11.571	10.475	10.256	32.302	10.7673	0.406904
	Nov,2009	10.173	10.312	10.429	30.914	10.3047	0.0739631
	∑Block	69.964	68.758	71.334	210.056
	Block Mean	9.99486	9.82257	10.1906
OM	Nov,2003	13.035	11.431	11.417	35.883	11.961	0.537065
	Nov,2004	11.847	10.919	11.282	34.048	11.3493	0.269902
	Nov,2005	10.911	9.928	10.051	30.89	10.2967	0.309392
	Nov,2006	10.524	10.274	11.736	32.534	10.8447	0.451353
	Nov,2007	10.558	10.403	9.473	30.434	10.1447	0.3386
	Nov,2008	11.351	11.152	11.176	33.679	11.2263	0.0627724
	Nov,2009	10.729	11.132	11.311	33.172	11.0573	0.172055
	∑Block	78.955	75.239	76.446	230.64
	Block Mean	11.2793	10.7484	10.9209
NPK	Nov,2003	9.843	10.362	9.936	30.141	10.047	0.159888
	Nov,2004	9.943	9.878	9.965	29.786	9.92867	0.0259437
	Nov,2005	9.067	8.725	9.035	26.827	8.94233	0.108968
	Nov,2006	9.103	9.451	8.932	27.486	9.162	0.15268
	Nov,2007	10.542	9.858	10.684	31.084	10.3613	0.255047
	Nov,2008	10.787	11.211	10.825	32.823	10.941	0.135421
	Nov,2009	10.533	10.65	10.182	31.365	10.455	0.140867
	∑Block	69.818	70.135	69.559	209.512
	Block Mean	9.974	10.0193	9.937
*Note:	The data in every year was obtained from five soil samples randomly selected in each plot.

## Sheet: AN
Before the experiment									Description
Treatment	Measure Time	Block*(mg·kg-1)			Mean(mg·kg-1)	SE			Ttreatment		CK	SR	GM	OM	NPK
		Ⅰ	Ⅱ	Ⅲ					Block	Ⅰ	99.7731	100.665	108.918	148.051	113.973
CK	1998	91.62	98.26	94.05	94.6433	1.93962				Ⅱ	91.3083	107.218	93.8564	148.507	119.867
SR	1998	95.77	98.25	91.34	95.12	2.02105				Ⅲ	92.8334	98.8523	102.93	153.337	110.792
GM	1998	96.14	95.27	92.66	94.69	1.04561			Average(mg·kg-1)		94.6383	102.245	101.902	149.965	114.877
OM	1998	97.65	91.28	98.35	95.76	2.2491			SE		2.6049	2.54097	4.37821	1.69098	2.65853
NPK	1998	100.06	92.15	96.18	96.13	2.28356
									ANOVA
										Sum of Squares	df	Mean Square	F	Sig.
									Between Groups	5836.99	4	1459.25	57.4387	7.31059e-07
In the experiment									Within Groups	254.053	10	25.4053
Treatment	Measure Time	Block*(mg·kg-1)			Time series(mg·kg-1)				Total	6091.04	14
		Ⅰ	Ⅱ	Ⅲ	∑	Mean	SE
CK	Nov,2003	110.013	72.082	76.955	259.05	86.35	11.9148
	Nov,2004	101.766	109.456	108.952	320.174	106.725	2.4836		Post Hoc Tests
	Nov,2005	101.992	85.116	90.014	277.122	92.374	5.01255		Treatment	N	Subset for alpha =.05
	Nov,2006	97.077	80.859	89.964	267.9	89.3	4.69349				1	2	3
	Nov,2007	108.756	107.154	103.92	319.83	106.61	1.42255		CK	3	94.6367
	Nov,2008	88.896	91.019	93.273	273.188	91.0627	1.26383		SR	3	101.903
	Nov,2009	89.912	93.472	86.756	270.14	90.0467	1.93991		GM	3	102.247
	∑Block	698.412	639.158	649.834	1987.4				OM	3		114.877
	Block Mean	99.7731	91.3083	92.8334					NPK	3			149.96
SR	Nov,2003	85.386	118.198	89.749	293.333	97.7777	10.2876		Sig.		0.107612	1	1
	Nov,2004	106.608	107.117	95.58	309.305	103.102	3.7637
	Nov,2005	96.235	96.141	99.086	291.462	97.154	0.966381
	Nov,2006	95.87	93.09	97.237	286.197	95.399	1.22008		Time series
	Nov,2007	117.547	111.56	112.665	341.772	113.924	1.83938				1998		2003	2004	2005	2006	2007	2008	2009
	Nov,2008	94.814	107.029	94.265	296.108	98.7027	4.16622		CK	Mean	94.6433		86.35	106.725	92.374	89.3	106.61	91.0627	90.0467
	Nov,2009	108.198	117.393	103.384	328.975	109.658	4.10944			SE	1.93962		11.9148	2.4836	5.01255	4.69349	1.42255	1.26383	1.93991
	∑Block	704.658	750.528	691.966	2147.15				SR	Mean	95.12		97.7777	103.102	97.154	95.399	113.924	98.7027	109.658
	Block Mean	100.665	107.218	98.8523						SE	2.02105		10.2876	3.7637	0.966381	1.22008	1.83938	4.16622	4.10944
GM	Nov,2003	151.579	84.625	93.821	330.025	110.008	20.9542		GM	Mean	94.69		110.008	110.501	95.9957	98.73	109.639	95.7697	92.6673
	Nov,2004	102.961	97.309	131.232	331.502	110.501	10.4933			SE	1.04561		20.9542	10.4933	2.50973	4.85717	3.76279	1.12096	1.52313
	Nov,2005	100.777	92.282	94.928	287.987	95.9957	2.50973		OM	Mean	95.76		152.44	157.058	131.438	142.586	168.567	144.355	153.309
	Nov,2006	107.84	91.254	97.096	296.19	98.73	4.85717			SE	2.2491		9.70398	1.85781	5.94116	1.69767	7.35256	8.46448	2.07752
	Nov,2007	114.746	102.299	111.872	328.917	109.639	3.76279		NPK	Mean	96.13		112.739	130.095	99.5357	112.955	127.55	108.686	112.581
	Nov,2008	94.824	94.482	98.003	287.309	95.7697	1.12096			SE	2.28356		9.88859	7.07774	3.09256	5.17546	6.65014	6.60896	3.4894
	Nov,2009	89.699	94.744	93.559	278.002	92.6673	1.52313
	∑Block	762.426	656.995	720.511	2139.93
	Block Mean	108.918	93.8564	102.93
OM	Nov,2003	140.142	171.592	145.587	457.321	152.44	9.70398
	Nov,2004	154.959	160.763	155.453	471.175	157.058	1.85781
	Nov,2005	143.089	123.591	127.635	394.315	131.438	5.94116
	Nov,2006	144.027	139.203	144.528	427.758	142.586	1.69767
	Nov,2007	167.976	156.138	181.588	505.702	168.567	7.35256
	Nov,2008	135.898	135.883	161.284	433.065	144.355	8.46448
	Nov,2009	150.268	152.377	157.281	459.926	153.309	2.07752
	∑Block	1036.36	1039.55	1073.36	3149.26
	Block Mean	148.051	148.507	153.337
NPK	Nov,2003	103.874	101.861	132.482	338.217	112.739	9.88859
	Nov,2004	132.725	140.825	116.734	390.284	130.095	7.07774
	Nov,2005	93.479	101.478	103.65	298.607	99.5357	3.09256
	Nov,2006	113.154	121.818	103.893	338.865	112.955	5.17546
	Nov,2007	133.247	135.11	114.293	382.65	127.55	6.65014
	Nov,2008	111.495	118.468	96.096	326.059	108.686	6.60896
	Nov,2009	109.839	119.51	108.395	337.744	112.581	3.4894
	∑Block	797.813	839.07	775.543	2412.43
	Block Mean	113.973	119.867	110.792
*Note:	The data in every year was obtained from five soil samples randomly selected in each plot.

## Sheet: AP
Before the experiment									Description
Treatment	Measure Time	Block*(mg·kg-1)			Mean(mg·kg-1)	SE			Ttreatment		CK	SR	GM	OM	NPK
		Ⅰ	Ⅱ	Ⅲ					Block	Ⅰ	1.50943	1.96986	1.95629	52.677	30.3551
CK	1998	1.53	1.62	1.48	1.54333	0.0409607				Ⅱ	1.55071	1.93157	1.84129	43.7911	33.2797
SR	1998	1.698	1.524	1.604	1.60867	0.0502836				Ⅲ	1.55043	1.68257	1.89771	39.8864	30.1554
GM	1998	1.462	1.308	1.67	1.48	0.104887			Average(mg·kg-1)		1.53686	1.86133	1.89843	45.4515	31.2634
OM	1998	1.64	1.54	1.44	1.54	0.06			SE		0.0137145	0.0900617	0.0331996	3.7845	1.00979
NPK	1998	1.627	1.654	1.573	1.618	0.0238118
									ANOVA
										Sum of Squares	df	Mean Square	F	Sig.
									Between Groups	5123.08	4	1280.77	139.063	1.01546e-08
In the experiment									Within Groups	92.1	10	9.21
Treatment	Measure Time	Block*(mg·kg-1)			Time series(mg·kg-1)				Total	5215.18	14
		Ⅰ	Ⅱ	Ⅲ	∑	Mean	SE
CK	Nov,2003	1.975	2.182	1.979	6.136	2.04533	0.0683431
	Nov,2004	1.961	1.991	2.029	5.981	1.99367	0.0196751		Post Hoc Tests
	Nov,2005	2.137	2.329	1.923	6.389	2.12967	0.117259		Treatment	N	Subset for alpha =.05
	Nov,2006	1.418	1.145	1.885	4.448	1.48267	0.216053				1	2	3
	Nov,2007	1.135	1.134	1.143	3.412	1.13733	0.00300554		CK	3	1.53667
	Nov,2008	0.86	1.154	1.034	3.048	1.016	0.0854625		SR	3	1.86
	Nov,2009	1.08	0.92	0.86	2.86	0.953333	0.0656591		GM	3	1.9
	∑Block	10.566	10.855	10.853	32.274				OM	3		31.26
	Block Mean	1.50943	1.55071	1.55043					NPK	3			45.4533
SR	Nov,2003	2.24	2.953	2.011	7.204	2.40133	0.283644		Sig.		0.891514	1	1
	Nov,2004	2.274	2.68	2.161	7.115	2.37167	0.15758
	Nov,2005	3.181	2.489	2.218	7.888	2.62933	0.286713
	Nov,2006	1.904	1.287	1.357	4.548	1.516	0.19505		Time series
	Nov,2007	1.449	1.367	1.386	4.202	1.40067	0.0245718				1998		2003	2004	2005	2006	2007	2008	2009
	Nov,2008	0.891	1.205	1.005	3.101	1.03367	0.0919477		CK	Mean	1.54333		2.04533	1.99367	2.12967	1.48267	1.13733	1.016	0.953333
	Nov,2009	1.85	1.54	1.64	5.03	1.67667	0.0913479			SE	0.0409607		0.0683431	0.0196751	0.117259	0.216053	0.00300554	0.0854625	0.0656591
	∑Block	13.789	13.521	11.778	39.088				SR	Mean	1.60867		2.40133	2.37167	2.62933	1.516	1.40067	1.03367	1.67667
	Block Mean	1.96986	1.93157	1.68257						SE	0.0502836		0.283644	0.15758	0.286713	0.19505	0.0245718	0.0919477	0.0913479
GM	Nov,2003	2.788	2.465	2.213	7.466	2.48867	0.166409		GM	Mean	1.48		2.48867	2.41467	2.35767	2.21967	1.49167	1.195	1.12167
	Nov,2004	2.567	2.244	2.433	7.244	2.41467	0.0936916			SE	0.104887		0.166409	0.0936916	0.172565	0.366517	0.0430024	0.0366859	0.102765
	Nov,2005	2.502	2.557	2.014	7.073	2.35767	0.172565		OM	Mean	1.54		63.594	58.277	56.6093	45.3173	25.3743	29.2843	39.7043
	Nov,2006	1.987	1.734	2.938	6.659	2.21967	0.366517			SE	0.0629841		1.87828	3.77847	5.59041	4.82913	1.39139	2.92976	3.66771
	Nov,2007	1.419	1.568	1.488	4.475	1.49167	0.0430024		NPK	Mean	1.618		45.54	34.0473	32.5577	29.2287	16.6813	28.7003	32.0887
	Nov,2008	1.124	1.215	1.246	3.585	1.195	0.0366859			SE	0.0238118		5.94256	0.640127	2.38042	2.93963	1.17754	0.275838	0.594613
	Nov,2009	1.307	1.106	0.952	3.365	1.12167	0.102765
	∑Block	13.694	12.889	13.284	39.867
	Block Mean	1.95629	1.84129	1.89771
OM	Nov,2003	66.672	63.92	60.19	190.782	63.594	1.87828
	Nov,2004	85.249	49.682	39.9	174.831	58.277	3.77847
	Nov,2005	65.277	46.159	58.392	169.828	56.6093	5.59041
	Nov,2006	54.812	42.103	39.037	135.952	45.3173	4.82913
	Nov,2007	28.046	24.712	23.365	76.123	25.3743	1.39139
	Nov,2008	27.05	35.093	25.71	87.853	29.2843	2.92976
	Nov,2009	41.633	44.869	32.611	119.113	39.7043	3.66771
	∑Block	368.739	306.538	279.205	954.482
	Block Mean	52.677	43.7911	39.8864
NPK	Nov,2003	46.922	55.072	34.626	136.62	45.54	5.94256
	Nov,2004	34.791	32.773	34.578	102.142	34.0473	0.640127
	Nov,2005	28.096	36.227	33.35	97.673	32.5577	2.38042
	Nov,2006	24.055	29.397	34.234	87.686	29.2287	2.93963
	Nov,2007	18.03	17.679	14.335	50.044	16.6813	1.17754
	Nov,2008	28.153	28.912	29.036	86.101	28.7003	0.275838
	Nov,2009	32.439	32.898	30.929	96.266	32.0887	0.594613
	∑Block	212.486	232.958	211.088	656.532
	Block Mean	30.3551	33.2797	30.1554
*Note:	The data in every year was obtained from five soil samples randomly selected in each plot.

## Sheet: AK
Before the experiment									Description
Treatment	Measure Time	Block*(mg·kg-1)			Mean(mg·kg-1)	SE			Ttreatment		CK	SR	GM	OM	NPK
		Ⅰ	Ⅱ	Ⅲ					Block	Ⅰ	17.4316	27.0664	18.5701	22.9617	29.9499
CK	1998	19.176	15.998	17.885	17.6863	0.922772				Ⅱ	17.4969	19.465	17.3489	24.5583	45.0103
SR	1998	18.85	16.924	19.637	18.4703	0.805854				Ⅲ	18.1311	20.8661	18.0961	25.0471	39.3296
GM	1998	17.086	19.249	15.69	17.3417	1.03532			Average(mg·kg-1)		17.6865	22.4659	18.005	24.189	38.0966
OM	1998	17.07	16.95	16.91	16.9767	0.48			SE		0.223107	2.33558	0.355485	0.629684	4.39106
NPK	1998	17.867	16.438	18.344	17.5497	0.572636
									ANOVA
										Sum of Squares	df	Mean Square	F	Sig.
									Between Groups	830.492	4	207.623	13.6731	0.000461307
In the experiment									Within Groups	151.847	10	15.1847
Treatment	Measure Time	Block*(mg·kg-1)			Time series(mg·kg-1)				Total	982.34	14
		Ⅰ	Ⅱ	Ⅲ	∑	Mean	SE
CK	Nov,2003	14.706	16.322	24.367	55.395	18.465	2.98764
	Nov,2004	17.486	17.584	17.831	52.901	17.6337	0.102642		Post Hoc Tests
	Nov,2005	20.816	16.12	20.214	57.15	19.05	1.47527		Treatment	N	Subset for alpha =.05
	Nov,2006	16.604	15.852	17.131	49.587	16.529	0.371115				1	2
	Nov,2007	15.341	13.121	10.877	39.339	13.113	1.28866		CK	3	17.6867
	Nov,2008	19.818	23.189	18.178	61.185	20.395	1.47503		SR	3	18.0067
	Nov,2009	17.25	20.29	18.32	55.86	18.62	0.8903		GM	3	22.47
	∑Block	122.021	122.478	126.918	371.417				OM	3	24.19
	Block Average	17.4316	17.4969	18.1311					NPK	3		38.0967
SR	Nov,2003	22.59	22.662	22.239	67.491	22.497	0.130664		Sig.		0.0856716	1
	Nov,2004	27.637	20.523	21.537	69.697	23.2323	2.2217
	Nov,2005	25.442	15.77	21.992	63.204	21.068	2.83003
	Nov,2006	35.741	14.046	18.462	68.249	22.7497	6.61958		Time series
	Nov,2007	13.879	14.463	16.152	44.494	14.8313	0.681455				1998		2003	2004	2005	2006	2007	2008	2009
	Nov,2008	33.026	23.081	20.181	76.288	25.4293	3.88925		CK	Mean	17.6863		18.465	17.6337	19.05	16.529	13.113	20.395	18.62
	Nov,2009	31.15	25.71	25.5	82.36	27.4533	1.84933			SE	0.922772		2.98764	0.102642	1.47527	0.371115	1.28866	1.47503	0.8903
	∑Block	189.465	136.255	146.063	471.783				SR	Mean	18.4703		22.497	23.2323	21.068	22.7497	14.8313	25.4293	27.4533
	Block Average	27.0664	19.465	20.8661						SE	0.805854		0.130664	2.2217	2.83003	6.61958	0.681455	3.88925	1.84933
GM	Nov,2003	17.712	17.376	20.078	55.166	18.3887	0.850217		GM	Mean	17.3417		18.3887	19.509	15.5603	16.0833	12.62	17.2203	26.6537
	Nov,2004	20.847	18.852	18.828	58.527	19.509	0.669036			SE	1.03532		0.850217	0.669036	0.377043	0.50148	2.19976	0.685426	0.575814
	Nov,2005	16.278	15.001	15.402	46.681	15.5603	0.377043		OM	Mean	16.98		31.293	26.1113	17.7143	21.2697	16.5613	27.7733	28.6003
	Nov,2006	16.303	15.126	16.821	48.25	16.0833	0.50148			SE	0.480139		4.67164	1.79787	0.401325	1.1655	0.722174	5.06184	0.464398
	Nov,2007	16.308	8.699	12.853	37.86	12.62	2.19976		NPK	Mean	17.5497		41.5343	29.0643	35.4763	32.4927	31.2077	51.863	45.0377
	Nov,2008	16.418	18.584	16.659	51.661	17.2203	0.685426			SE	0.572636		8.04871	1.67744	4.04218	5.26356	4.17889	7.49291	4.33419
	Nov,2009	26.125	27.804	26.032	79.961	26.6537	0.575814
	∑Block	129.991	121.442	126.673	378.106
	Block Average	18.5701	17.3489	18.0961
OM	Nov,2003	26.247	27.006	40.626	93.879	31.293	4.67164
	Nov,2004	29.707	24.293	24.334	78.334	26.1113	1.79787
	Nov,2005	18.096	16.912	18.135	53.143	17.7143	0.401325
	Nov,2006	23.114	19.113	21.582	63.809	21.2697	1.1655
	Nov,2007	15.181	17.619	16.884	49.684	16.5613	0.722174
	Nov,2008	20.557	37.53	25.233	83.32	27.7733	5.06184
	Nov,2009	27.83	29.435	28.536	85.801	28.6003	0.464398
	∑Block	160.732	171.908	175.33	507.97
	Block Average	22.9617	24.5583	25.0471
NPK	Nov,2003	33.281	57.63	33.692	124.603	41.5343	8.04871
	Nov,2004	25.828	31.448	29.917	87.193	29.0643	1.67744
	Nov,2005	27.504	38.301	40.624	106.429	35.4763	4.04218
	Nov,2006	22.778	33.838	40.862	97.478	32.4927	5.26356
	Nov,2007	23.597	38.005	32.021	93.623	31.2077	4.17889
	Nov,2008	40.263	65.879	49.447	155.589	51.863	7.49291
	Nov,2009	36.398	49.971	48.744	135.113	45.0377	4.33419
	∑Block	209.649	315.072	275.307	800.028
	Block Average	29.9499	45.0103	39.3296
*Note:	The data in every year was obtained from five soil samples randomly selected in each plot.
